# Supplementary material for: Combined Action Observation and Motor Imagery Elicits Superior Frontoparietal Activation in Elite Ski Jumpers: An fNIRS Study
Source: Brain Sci. 2026 Jun 11;16(6):629. doi: 10.3390/brainsci16060629 (PMC13296683; doi:10.3390/brainsci16060629)
Supplement: Supplementary file 1 [file brainsci-16-00629-s001.zip]

Archive with 1 entries (1 files):
- brainsci-4342568-supplementary.pdf
